# Supplementary material for: Electrochemical Synthesis of the In Human S-oxide Metabolites of Phenothiazine-Containing Antipsychotic Medications
Source: Molecules. 2024 Jun 26;29(13):3038. doi: 10.3390/molecules29133038 (PMC11243251; doi:10.3390/molecules29133038)
Supplement: Supplementary file 1 [file molecules-29-03038-s001.zip]

Archive with 1 entries (1 files):
- molecules-3072980-supplementary.pdf
